# Supplementary material for: Disrupted Intrinsic Connectivity among Default, Dorsal Attention, and Frontoparietal Control Networks in Individuals with Chronic Traumatic Brain Injury
Source: J Int Neuropsychol Soc. 2016 Feb;22(2):263–79. doi: 10.1017/S1355617715001393 (PMC4763346; doi:10.1017/S1355617715001393)
Supplement: Supplementary file 1 [file S13556177150013935sup.zip]

Archive with 14 entries (14 files):
- S1355617715001393sup001.pdf
- S1355617715001393sup002.pdf
- S1355617715001393sup003.pdf
- S1355617715001393sup004.pdf
- S1355617715001393sup005.pdf
- S1355617715001393sup006.pdf
- S1355617715001393sup007.pdf
- S1355617715001393sup008.pdf
- S1355617715001393sup009.pdf
- S1355617715001393sup010.pdf
- S1355617715001393sup011.pdf
- S1355617715001393sup012.pdf
- S1355617715001393sup013.pdf
- S1355617715001393sup014.doc
